# Supplementary material for: Systematic Item Content and Overlap Analysis of Self-Reported Multiple Sleep Disorder Screening Questionnaires in Adults
Source: J Clin Med. 2023 Jan 20;12(3):852. doi: 10.3390/jcm12030852 (PMC9918039; doi:10.3390/jcm12030852)
Supplement: Supplementary file 1 [file jcm-12-00852-s001.zip]

Archive with 2 entries (2 files):
- Supplemenary Material S1.xlsx
- Supplementary Material S2.html
