# Supplementary material for: Systematic Item Content and Overlap Analysis of Self-Reported Multiple Sleep Disorder Screening Questionnaires in Adults
Source: J Clin Med. 2023 Jan 20;12(3):852. doi: 10.3390/jcm12030852 (PMC9918039; doi:10.3390/jcm12030852)
Supplement: Supplementary file 1 [file jcm-12-00852-s001.zip › Supplemenary Material S1.xlsx]

## Sheet: Items extraction selection
	SDQ	Sleep 50	ASQ	SDS-CL-25	HSDQ	PSQI	ISDI	GSAQ	SDS-CL-17	SSC	BNSQ	OSQ
Number of items	175	50	84	25	32	24	86	11	17	22	22	19	567
Not applicables (NA)	58	5	31	0	0	2	0	0	0	0	1	1	98
Total of items													469

## Sheet: Final symptoms exctraction
	SDQ	Sleep50	ASQ	SDS-CL-25	HSDQ	PSQI	ISDI	GSAQ	SDS-CL-17	SSC	BNSQ	OSQ	0	Absent
Abnormal responsiveness	2	0	0	0	0	2	0	0	0	0	0	0	1	Specific symptom
Absent of major sleep period	2	0	0	0	0	0	0	0	0	0	0	0	2	Compound symptom
Advance in the sleep period	0	2	0	1	0	2	0	0	2	0	2	0
Affective symptoms	2	1	1	0	2	1	1	1	0	1	0	0
Altered oneiric activity	1	1	1	1	1	1	1	2	1	0	0	1
Altered perception	0	0	0	0	0	0	0	0	0	0	0	0
Ambulation	1	1	1	2	1	0	0	2	2	0	0	0
Amnesia	1	2	1	0	2	0	0	0	0	0	0	0
Autonomic symptoms	1	1	1	0	0	0	2	0	0	0	0	0
Behavioral symptoms during sleep	0	1	0	2	2	1	2	2	1	0	0	0
Behavioral symptoms during wake	2	0	1	0	0	0	0	0	0	0	0	0
Breath abnormalities complaint	1	1	2	1	1	1	2	1	1	1	2	2
Breath abnormalities observation	1	1	2	1	0	1	0	0	1	0	1	0
Cataplexy	1	1	0	1	0	0	0	0	1	0	0	0
Circadian period > 24h	0	0	0	0	0	0	0	0	0	0	0	0
Cognitive symptoms	1	1	1	0	2	0	2	0	0	0	0	0
Cyanosis	0	0	0	0	0	0	0	0	0	0	0	0
Daytime sleepiness	1	1	1	2	2	1	1	2	2	1	1	1
Delay in the sleep period	0	2	0	1	1	2	0	0	2	0	2	0
Disturbed sleep period	1	1	1	1	1	0	1	0	0	0	0	1
Dry mouth	0	1	1	1	1	0	0	0	0	1	0	0
Eating symptoms	0	0	0	2	0	0	0	0	2	0	0	0
Fatigue	1	1	1	2	1	0	1	0	1	1	0	2
Fright behavior	1	0	0	1	2	0	0	0	1	0	0	0
Functional repercussions	1	1	1	1	2	2	2	2	0	1	2	2
Hallucination	1	1	0	1	0	0	0	0	0	0	0	0
Headache	1	1	1	0	0	0	0	0	0	1	0	0
Hot/cool sensation	0	0	0	0	0	1	0	0	0	0	0	0
Hypnotics	1	1	2	0	0	1	0	2	0	0	1	1
Incomplete awakening	0	0	1	0	0	2	0	0	0	0	0	0
Insomnia early	1	1	2	1	0	2	1	0	1	1	1	1
Insomnia initiating	1	1	2	1	1	1	1	2	1	1	1	1
Insomnia maintaining	1	1	2	1	2	2	1	2	1	1	1	1
Lapses into sleep	2	1	0	1	1	0	1	2	1	1	1	0
Leg sensory discomfort	1	1	1	2	1	0	1	2	1	2	0	0
Legs movement	2	1	1	1	1	2	1	2	1	2	0	1
Long sleep time	1	0	2	0	2	2	2	0	0	0	2	2
Malaise	0	0	0	0	0	0	0	0	0	0	0	0
Motor paralysis	1	1	0	1	0	0	0	0	0	0	0	0
Myoclonic jerks	0	0	0	0	0	2	1	2	0	1	0	0
Nycturia	1	0	0	0	0	1	0	0	0	1	0	0
Non restorative sleep	0	0	0	0	1	0	1	2	0	1	0	1
Normal responsiveness	0	1	0	0	0	0	0	0	0	0	0	0
Pain	2	0	1	0	0	1	2	2	0	1	0	0
Psychostimulants	1	0	2	0	0	0	0	0	0	0	0	0
Rhythmic movement	1	0	0	0	0	0	0	2	0	0	0	0
Short sleep time	1	1	2	1	1	2	0	1	0	0	2	0
Sleep efficiency	0	0	0	0	0	2	0	0	0	0	0	1
Sleep inertia	1	0	0	0	2	0	1	0	0	0	1	0
Sleep needs	0	0	1	0	0	0	0	0	0	0	1	0
Sleep resistance	0	0	0	0	0	0	0	0	0	0	0	0
Sleep satisfaction	1	1	1	2	2	1	1	0	2	1	1	1
Snoring	1	1	1	1	1	1	0	1	2	1	1	1
Somatic symptoms	0	0	0	0	0	0	0	2	0	0	0	0
Sour taste	2	1	0	0	0	0	0	0	0	0	0	0
Sweating	1	1	0	0	2	0	2	0	0	0	0	0
Tooth grinding	1	0	1	1	0	0	0	0	0	0	0	0
Unvoluntary voiding	0	0	0	0	0	0	0	0	0	0	0	0
Vocalization	0	0	1	2	0	0	0	2	2	0	0	0
Worries	1	1	1	0	1	0	1	2	0	0	0	2

## Sheet: SDQ
1	Short sleep time
2	Sleep satisfaction
3	Insomnia initiating
4	Insomnia maintaining
5	Disturbed sleep period
6	Worries
7	Affective symptoms
8	Worries
9	Leg sensory discomfort
10	Worries
11	Motor paralysis
12	Legs movement	Leg sensory discomfort
13	Insomnia maintaining	Worries
14	Sleep satisfaction	Insomnia maintaining
15	NA
16	Sleep satisfaction
17	Sleep satisfaction
18	Pain	Breath abnormalities complaint	Sour taste
19	NA
20	Snoring
21	Snoring	Breath abnormalities complaint
22	Breath abnormalities observation
23	Breath abnormalities complaint
24	Autonomic symptoms
25	Sweating
26	Ambulation
27	Tooth grinding
28	Fright behavior	Abnormal responsiveness	Altered oneiric activity
29	Pain	Leg sensory discomfort	Sleep satisfaction
30	Pain	Sleep satisfaction
31	Legs movement	Pain	Leg sensory discomfort	Sleep satisfaction
32	Worries	Sleep satisfaction
33	Affective symptom	Sleep satisfaction
34	Worries	Sleep satisfaction
35	Leg sensory discomfort	Sleep satisfaction
36	Sleep satisfaction	Worries	Insomnia maintaining
37	Altered oneiric activity
38	Altered oneiric activity
39	Motor paralysis
40	Hallucination
41	Daytime sleepiness
42	Sleep inertia	Long sleep time
43	Short sleep time	Insomnia initiating	Disturbed sleep period	Absent of major sleep period
44	Sleep satisfaction
45	Sleep satisfaction	Insomnia early	Insomnia initiating	Insomnia maintaining
46	Sleep inertia
47	Daytime sleepiness
48	Headache
49	Fatigue
50	Rhythmic movement
51	Rhythmic movement
52	Ambulation
53	NA
54	Tooth grinding
55	Daytime sleepiness
56	Lapses into sleep	Functional repercussions
57	Daytime sleepiness	Functional repercussions
58	Functional repercussions	Daytime sleepiness	Fatigue
59	Daytime sleepiness	Functional repercussions
60	Hallucination
61	Altered oneiric activity
62	Motor paralysis
63	Amnesia
64	Cognitive symptoms
65	Amnesia	Behavioral symptoms during wake
66	Cataplexy
67	Cataplexy
68	Daytime sleepiness
69	Nycturia
70	NA
71	NA
72	NA
73	NA
74	NA
75	NA
76	NA
77	NA
78	NA
79	Functional repercussions
80	Functional repercussions
81	Functional repercussions
82	Functional repercussions
83	Functional repercussions
84	Functional repercussions
85	Functional repercussions
86	Functional repercussions
87	Sleep satisfaction
88	Headache
89	Affective symptoms
90	Affective symptoms
91	Long sleep time
92	NA
93	NA
94	NA
95	NA
96	NA
97	NA
98	NA
99	NA
100	NA
101	NA
102	NA
103	NA
104	NA
105	Hypnotics
106	Hypnotics
107	NA
108	NA
109	NA
110	Hypnotics
111	Hypnotics
112	Hypnotics
113	Daytime sleepiness	Fatigue	Psychostimulants
114	Hypnotics
115	Daytime sleepiness	Psychostimulants
116	Hypnotics
117	NA
118	Hypnotics
119	Hypnotics
120	NA
121	NA
122	NA
123	NA
124	NA
125	Disturbed sleep period
126	Disturbed sleep period
127	NA
128	NA
129	NA
130	Worries	Affective symptoms
131	NA
132	Disturbed sleep period
133	Worries	Daytime sleepiness	Affective symptoms
134	Daytime sleepiness
135	Daytime sleepiness
136	Daytime sleepiness	Disturbed sleep period
137	NA
138	NA
139	Breath abnormalities complaint
140	Insomnia maintaining
141	Snoring	Breath abnormalities complaint
142	Snoring	Breath abnormalities complaint
143	Snoring	Breath abnormalities complaint
144	NA
145	NA
146	Daytime sleepiness
147	Daytime sleepiness
148	NA
149	NA
150	NA
151	NA
152	NA
153	Short sleep time	Long sleep time
154	Insomnia maintaining
155	Nycturia
156	Daytime sleepiness	Fatigue	Functional repercussions
157	Daytime sleepiness	Functional repercussions
158	Daytime sleepiness	Lapses into sleep
159	NA
160	NA
161	Daytime sleepiness
162	Daytime sleepiness
163	NA
164	NA
165	NA
166	Psychostimulants
167	Psychostimulants
168	Psychostimulants
169	Psychostimulants
170	NA
171	NA
172	NA
173	NA
174	NA
175	NA

## Sheet: Sleep 50
1	Snoring
2	Sweating
3	Breath abnormalities observation
4	Breath abnormalities observation
5	Dry mouth
6	Breath abnormalities complaint
7	Sour taste
8	Headache
9	Insomnia initiating
10	Worries
11	Worries	Affective symptoms
12	Insomnia maintaining
13	Insomnia maintaining
14	Insomnia early
15	Sleep satisfaction
16	Short sleep time
17	Hallucination
18	Daytime sleepiness	Functional repercussions
19	Lapses into sleep
20	Cataplexy
21	Motor paralysis
22	Legs movement
23	Leg sensory discomfort
24	Leg sensory discomfort
25	Leg sensory discomfort
26	Delay in the sleep period	Advance in the sleep period
27	Disturbed sleep period
28	NA
29	Ambulation
30	Behavioral symptoms during sleep
31	Behavioral symptoms during sleep	Amnesia
32	Altered oneiric activity
33	Insomnia maintaining
34	Altered oneiric activity
35	Normal responsiveness
36	Autonomic symptoms
37	NA
38	NA
39	NA
40	NA
41	Hypnotics
42	Affective symptoms
43	Affective symptoms
44	Fatigue
45	Daytime sleepiness
46	Fatigue
47	Affective symptoms
48	Cognitive symptoms
49	Worries
50	Sleep satisfaction

## Sheet: ASQ 
1	NA
2	NA
3	NA
4	NA
5	NA
6	NA
7	NA
8	NA
9	NA
10	Sleep satisfaction
11a	Insomnia initiating	Insomnia maintaining	Sleep satisfaction	Functional repercussions		Daytime sleepiness	Insomnia early
11b	NA
11c	NA
11d	NA
11e	NA
11f	Functional repercussions
12	NA
13a	NA
13b	NA
141	Affective symptoms
142	Affective symptoms
143	Insomnia initiating	Insomnia maintaining	Long sleep time
144	Fatigue
145	Affective symptoms
146	Affective symptoms
147	Cognitive symptoms
148	Behavioral symptoms during wake
149	Affective symptoms
151	Affective symptoms
152	Worries
153	Worries
154	Affective symptoms
155	Affective symptoms
156	Affective symptoms
157	Worries
16	Disturbed sleep period
16a	NA
16b	NA
16c	NA
17	NA
18a	NA
18b	NA
18c	NA
18d	NA
19a	NA
19b	NA
19c	NA
19d	NA
19e	NA
20a	Daytime sleepiness
20b	Breath abnormalities complaint	Breath abnormalities observation
20c	Snoring
20d	Headache
20e	Dry mouth
21a	Leg sensory discomfort
21b	Legs movement
21c	Functional repercussions
22a	Sleep needs
22b	Sleep needs
22c	Sleep needs
22d	Sleep needs
22e	Sleep needs
22f	Long sleep time	Short sleep time
23a	Ambulation
23b	NA
23c	Incomplete awakening
23d	Amnesia
23e	NA
23f	Functional repercussions
23g	Functional repercussions
24a	Vocalization
24b	Vocalization
24c	Amnesia
24d	Functional repercussions
25a	Tooth grinding
25b	Functional repercussions
25c	Tooth grinding
25d	Pain
25e	Functional repercussions
26	Altered oneiric activity
27	Autonomic symptoms
28	Hypnotics	Psychostimulants
29	Functional repercussions
30	Functional repercussions

## Sheet: SDS-CL 25
1	Short sleep time
2	Disturbed sleep period
3	Insomnia initiating
4	Insomnia maintaining
5	Insomnia early
6	Fatigue	Daytime sleepiness
7	Sleep satisfaction	Advance in the sleep period
8	Sleep satisfaction	Delay in the sleep period
9	Lapses into sleep
10	Snoring
11	Dry mouth
12	Snoring	Breath abnormalities observation
13	Breath abnormalities observation
14	Breath abnormalities complaint
15	Leg sensory discomfort	Legs movement
16	Legs movement
17	Insomnia maintaining
18	Cataplexy
19	Hallucination
20	Motor paralysis
21	Altered oneiric activity
22	Fright behavior
23	Vocalization	Eating symptoms	Behavioral symptoms during sleep	Ambulation
24	Tooth grinding
25	Functional repercussions

## Sheet: HSDQ 
1	Fatigue
2	Leg sensory discomfort
3	Dry mouth
4	Insomnia maintaining	Fright behavior	Sweating	Affective symptoms
5	Delay in the sleep period
6	Legs movement
7	Sleep satisfaction	Non restorative sleep
8	Leg sensory discomfort
9	Legs movement
10	Insomnia initiating	Insomnia maintaining
11	Legs movement
12	Worries
13	Insomnia initiating
14	Fatigue	Daytime sleepiness	Affective symptoms	Cognitive symptoms
15	Short sleep time
16	Altered oneiric activity	Behavioral symptoms during sleep
17	Breath abnormalities complaint
18	Snoring
19	Breath abnormalities complaint
20	Altered oneiric activity
21	Daytime sleepiness	Functional repercussions
22	Amnesia	Behavioral symptoms during sleep
23	Lapses into sleep	Daytime sleepiness
24	Behavioral symptoms during sleep	Amnesia
25	Non restorative sleep
26	Disturbed sleep period
27	Disturbed sleep period	Sleep satisfaction
28	Long sleep time	Sleep inertia	Lapses into sleep
29	Lapses into sleep
30	Disturbed sleep period
31	Ambulation
32	Daytime sleepiness	Lapses into sleep

## Sheet: PSQI
1	Advance in the sleep period	Delay in the sleep period
2	Insomnia initiating
3	advance in the sleep period	Delay in the sleep period
4	Short sleep time	Long sleep time	Sleep efficiency
5a	Insomnia initiating
5b	Insomnia early	Insomnia maintaining
5c	Nycturia
5d	Breath abnormalities complaint
5e	Snoring
5f	Hot/cool sensation
5g	Hot/cool sensation
5h	Altered oneiric activity
5i	Pain
5j	NA
6	Sleep satisfaction
7	Hypnotics
8	Daytime sleepiness	Functional repercussions
9	Affective symptoms
10	NA
11a	Snoring
11b	Breath abnormalities observation
11c	Myoclonic jerks	Legs movement
11d	Abnormal responsiveness	Incomplete awakening
11e	Behavioral symptoms during sleep

## Sheet: IDSI
1	Insomnia initiating
2	Daytime sleepiness
3	Altered oneiric activity
4	Non restorative sleep
5	Insomnia maintaining
6	Daytime sleepiness	Lapses into sleep
7	Sleep satisfaction
8	Disturbed sleep period
9	Insomnia initiating	Leg sensory discomfort
10	Worries
11	Legs movement
12	Daytime sleepiness
13	Fatigue
14	Altered oneiric activity
15	Sleep inertia
16	Insomnia early
17	Lapses into sleep
18	Sleep satisfaction
19	Disturbed sleep period
20	Leg sensory discomfort	Pain
21	Worries	Insomnia initiating	Insomnia early	Insomnia maintaining
22	Legs movement
23	Insomnia initiating
24	Daytime sleepiness
25	Altered oneiric activity
26	Non restorative sleep
27	Insomnia maintaining
28	Lapses into sleep
29	Insomnia maintaining
30	Disturbed sleep period
31	Leg sensory discomfort
32	Insomnia initiating	Affective symptoms	Insomnia early	Insomnia maintaining
33	Legs movement
34	Insomnia initiating
35	Fatigue
36	Altered oneiric activity
37	Sleep inertia
38	Insomnia maintaining
39	Daytime sleepiness
40	Sleep satisfaction
41	Disturbed sleep period
42	Legs movement
43	Worries	Insomnia initiating
44	Myoclonic jerks	Legs movement
45	Insomnia initiating
46	Fatigue	Functionnal repercussion
47	Altered oneiric activity	Insomnia maintaining
48	Insomnia initiating
49	Insomnia maintaining
50	Long sleep time	Daytime sleepiness
51	Lapses into sleep	Functionnal repercussion
52	Disturbed sleep period
53	Leg sensory discomfort	Legs movement
54	Worries
55	Insomnia initiating
56	Altered oneiric activity
57	Legs movement
58	Sleep inertia
59	Insomnia maintaining
60	Lapses into sleep
61	Insomnia maintaining
62	Leg sensory discomfort	Insomnia maintaining
63	Worries	Insomnia initiating
64	Legs movement	Behavioral symptoms during sleep
65	Affective symptoms
66	Fatigue	Cognitive symptoms
67	Altered oneiric activity	Affective symptoms
68	Insomnia initiating
69	Cognitive symptoms	Functional repercussions	Fatigue
70	Altered oneiric activity
71	Worries	Insomnia initiating
72	Sleep inertia	Fatigue	Non restorative sleep
73	Sleep satisfaction
74	Insomnia initiating
75	Daytime sleepiness	Cognitive symptoms
76	Insomnia maintaining	Altered oneiric activity
77	Sleep inertia
78	Insomnia early
79	Insomnia initiating
80	Altered oneiric activity
81	Insomnia early
82	Altered oneiric activity	Insomnia initiating
83	Affective symptoms
84	Daytime sleepiness
85	Altered oneiric activity	Autonomic symptoms	Sweating	Breath abnormalities complaint
86	Functional repercussions	Daytime sleepiness

## Sheet: GSAQ
1	Insomnia initiating	Insomnia maintaining	Non restorative sleep
2	Daytime sleepiness	Lapses into sleep
3	Daytime sleepiness	Functional repercussions
4	Short sleep time
5	Snoring
6	Breath abnormalities complaint
7	Leg sensory discomfort	Legs movement
8	Rhythmic movement	Myoclonic jerks
9	Altered oneiric activity	Vocalization	Behavioral symptoms during sleep	Ambulation
10	Somatic symptoms	Hypnotics	Pain	Worries
11	Affective symptoms

[truncated: 4 more sheets: SDS-CL-17, SSC , BNSQ, OSQ]
